# Supplementary material for: Interpretation of field potentials measured on a multi electrode array in pharmacological toxicity screening on primary and human pluripotent stem cell-derived cardiomyocytes
Source: Biochem Biophys Res Commun. 2018 Mar 18;497(4):1135–41. doi: 10.1016/j.bbrc.2017.01.151 (PMC5854265; doi:10.1016/j.bbrc.2017.01.151)
Supplement: Supplementary file 2 [file mmc2.zip]

Archive with 5 entries (5 files):
- BM_coi_disclosure.pdf
- CM_coi_disclosure.pdf
- LT_coi_disclosure.pdf
- RP_coi_disclosure.pdf
- SB_coi_disclosure.pdf
